# Supplementary material for: Trypsin promotes porcine deltacoronavirus mediating cell-to-cell fusion in a cell type-dependent manner
Source: Emerg Microbes Infect. 2020 Feb 24;9(1):457–68. doi: 10.1080/22221751.2020.1730245 (PMC7054919; doi:10.1080/22221751.2020.1730245)
Supplement: Supplemental Material [file TEMI_A_1730245_SM1138.zip]

Archive with 2 entries (2 files):
- Figure legends-final.docx
- FIGURE S legend.docx
